# Supplementary material for: Hybrid-Capture Target Enrichment in Human Pathogens: Identification, Evolution, Biosurveillance, and Genomic Epidemiology
Source: Pathogens. 2024 Mar 23;13(4):275. doi: 10.3390/pathogens13040275 (PMC11054155; doi:10.3390/pathogens13040275)
Supplement: Supplementary file 1 [file pathogens-13-00275-s001.zip]

Archive with 1 entries (1 files):
- pathogens-2873543-supplementary.xlsx
