# Supplementary material for: Hybrid-Capture Target Enrichment in Human Pathogens: Identification, Evolution, Biosurveillance, and Genomic Epidemiology
Source: Pathogens. 2024 Mar 23;13(4):275. doi: 10.3390/pathogens13040275 (PMC11054155; doi:10.3390/pathogens13040275)
Supplement: Supplementary file 1 [file pathogens-13-00275-s001.zip › pathogens-2873543-supplementary.xlsx]

## Sheet: TableS1
Table S1. List of studies employing hybrid capture for human pathogens.
Year	Type of pathogen	Target(s)	Experimental material	Purpose	Reference
2011	Bacteria	Yersinia pestis	Archaeological samples	Recovery of pathogen genome from archaeological samples	Bos KI, Schuenemann VJ, Golding GB et al. 2011. A draft genome of Yersinia pestis from victims of the Black Death. Nature 478, 506-510.
2011	Parasite	Plasmodium falciparum	Clinical samples (dried or frozen whole blood), mock clinical samples (99 H. sapiens DNA:1 P. falciparum DNA)	Recovery of pathogen genome from clinical samples	Melnikov A, Galinsky K, Rogov P et al. 2011. Hybrid selection for sequencing pathogen genomes from clinical samples. Genome Biol 12, R73.
2011	Virus	Merkel cell polyomavirus	Clinical samples (FFPE)	Recovery of pathogen genome from clinical samples	Duncavage EJ, Magrini V, Becker N et al. 2011. Hybrid capture and next-generation sequencing identify viral integration sites from formalin-fixed, paraffin-embedded tissue. J Mol Diagn 13, 325–333.
2011	Virus	Varicella-Zoster virus, Epstein-Barr virus and Kaposi's sarcoma-associated herpes virus	Clinical samples (vesicle fluid, cerebrospinal fluid and saliva) and laboratory cell lines	Recovery of pathogen genome from clinical samples	Depledge DP, Palser AL, Watson SJ et al. 2011 Specific capture and whole-genome sequencing of viruses from clinical samples. PLoS ONE 6, e27805.
2012	Bacteria	Mycobacterium tuberculosis	Archaeological samples	Recovery of pathogen genome from archaeological samples	Bouwman AS, Kennedy SL, Müller R et al. 2012. Genotype of a historic strain of Mycobacterium tuberculosis. Proc Natl Acad Sci USA 109, 18511–18516.
2012	Bacteria, Parasite	Escherichia coli and Plasmodium falciparum	Spiked samples	Recovery of pathogen genomes	Smith M, Campino S, Gu Y et al. 2012. An in-solution hybridisation method for the isolation of pathogen DNA from human DNA-rich clinical samples for analysis by NGS. Open Genomics J 5, 18–29.
2012	Parasite	Plasmodium vivax	Clinical samples (whole blood)	Pathogen genotyping	Bright AT, Tewhey R, Abeles S et al. 2012. Whole genome sequencing analysis of Plasmodium vivax using whole genome capture. BMC Genomics 13, 262.
2013	Bacteria	Mycobacterium leprae	Archaeological samples	Pathogen evolution	Schuenemann VJ, Singh P, Mendum TA et al. 2013 Genome-wide comparison of medieval and modern Mycobacterium leprae. Science 341, 179-183
2014	Bacteria	Mycobacterium tuberculosis	Archaeological samples	Recovery of pathogen genome from archaeological samples	Bos KI, Harkins KM, Herbig A et al. 2014. Pre-Columbian mycobacterial genomes reveal seals as a source of New World human tuberculosis. Nature 514, 494-497.
2014	Bacteria	Vibrio cholerae	Archaeological samples	Recovery of pathogen genome from archaeological samples	Devault AM, Golding GB, Waglechner N et al. 2014. Second-pandemic strain of Vibrio cholerae from the Philadelphia cholera outbreak of 1849. New Eng J Med 370, 334-340.
2014	Bacteria	Chlamydia trachomatis	Clinical samples (vaginal swabs, urine)	Recovery of pathogen genome from clinical samples	Christiansen MT, Brown AC, Kundu S et al. 2014. Whole-genome enrichment and sequencing of Chlamydia trachomatis directly from clinical samples. BMC Infect Dis 14, 591.
2014	Parasite	Schistosoma mansoni	Laboratory maintained populations	Genotyping and functional effect prediction	Chevalier FD, Valentim CLL, LoVerde PT et al. 2014. Efficient linkage mapping using exome capture and extreme QTL in schistosome parasites. BMC Genomics 15, 617.
2014	Virus	Epstein-Barr virus	Clinical samples (biopsy)	Recovery of pathogen genome from clinical samples	Kwok H, Wu CW, Palser AL et al. 2014. Genomic diversity of Epstein-Barr Virus genomes isolated from primary nasopharyngeal carcinoma biopsy samples. J Virol 88, 10662-10672.
2014	Virus	Lassa virus	Clinical samples (blood)	Recovery of pathogen genome from clinical samples	Matranga CB, Andersen KG, Winnicki S et al. 2014. Enhanced methods for unbiased deep sequencing of Lassa and Ebola RNA viruses from clinical and biological samples. Genome Biol 15, 519.
2015	Bacteria	Mycobacterium tuberculosis	Clinical samples (sputum)	Identification of AMR genes	Brown AC, Bryant JM, Einer-Jensen K et al. 2015. Rapid whole-genome sequencing of Mycobacterium tuberculosis isolates directly from clinical samples. J Clin Microbiol 53, 2230-2237.
2015	Bacteria	Borrelia burgdorferi	Environmental samples (ticks)	Recovery of pathogen genome from Environmental samples	Carpi G, Walter KS, Bent SJ et al. 2015. Whole genome capture of vector-borne pathogens from mixed DNA samples: a case study of Borrelia burgdorferi. BMC Genomics 16, 434.
2015	Fungi	Candida albicans	Mouse and insect samples	Transcriptional response of pathogen in vivo	Amorim-Vaz S, Tran VDT, Pradervand S et al. 2015. RNA enrichment method for quantitative transcriptional analysis of pathogens in vivo applied to the fungus Candida albicans. mBio 6, e00942-15.
2015	Virus	Filoviruses	Clinical (semen)	Sexual transmission of EBOV	Mate SE, Kugelman JR, Nyenswah TG et al. 2015. Molecular evidence of sexual transmission of Ebola virus. New Eng J Med 373, 2448-2454.
2015	Virus	Viruses	Clinical samples	Pathogen identification	Wylie TN, Wylie KM, Herter BN et al. 2015. Enhanced virome sequencing using targeted sequence capture. Genome Res 25, 1910-20.
2015	Virus	Kaposi's sarcoma-associated herpesvirus	Clinical samples (biopsy)	Pathogen evolution	Olp LN, Jennlard A, Marlmo C et al. 2015. Whole-genome sequencing of Kaposi’s Sarcoma-associated herpesvirus from Zambian Kaposi’s sarcoma biopsy specimens reveals unique viral diversity. J Virol 89, 12299-12308.
2015	Virus	Retroviruses	Clinical samples (blood, biopsies) and laboratory cell lines	Identification of novel retroviruses from biopsies	Vinner L, Mourier T, Friis-Nielsen J et al. 2015. Investigation of human cancers for retrovirus by low-stringency target enrichment and high-throughput sequencing. Sci Rep 5, 13201.
2015	Virus	Hepatitis C	Clinical samples (plasma)	Detection and resistance genotyping	Bonsall D, Ansari MA, Ip C et al. 2015. ve-SEQ: Robust, unbiased enrichment for streamlined detection and whole-genome sequencing of HCV and other highly diverse pathogens. F1000Res 4, 1062.
2015	Virus	Viruses	Spiked samples, clinical samples (nasal swab, serum samples), environmental samples (deer mice, bat feces)	Pathogen identification	Briese T, Kapoor A, Mishra N et al. 2015. Virome capture sequencing enables sensitive viral diagnosis and comprehensive virome analysis. mBio 6, e01491-15.
2016	Bacteria	Helicobacter pylori	Archaeological samples	Recovery of pathogen genome from archaeological samples	Maixner F, Krause-Kyora B, Turaev D et al. 2016. The 5300-year-old Helicobacter pylori genome of the Iceman. Science 351, 162-165.
2016	Bacteria	Treponema pallidum	Environmental samples (non-human primate bones)	Recovery of pathogen genome from Environmental samples	Gogarten JF, Düx A, Schuenemann VJ et al. 2016. Tools for opening new chapters in the book of Treponema pallidum evolutionary history. Clin Microbiol Infect 22, 916-921.
2016	Bacteria	Treponema pallidum	Clinical samples	Investigating genomic adaptive traits from clinical samples	Pinto M, Borges V, Antelo M et al. 2016. Genome-scale analysis of the non-cultivable Treponema pallidum reveals extensive within-patient genetic variation. Nat Microbiol 2, 16190.
2016	Virus	HIV-1 and HIV-2	Cell lines	Viral integration sites	Sunshine S, Kirchner R, Amr SS et al. 2016. HIV integration site analysis of cellular models of HIV latency with a probe-enriched next-generation sequencing assay. J Virol 90, 4511–4519.
2016	Virus	HIV-1 and human T-cell leukemia virus type-1	Cell lines	Viral integration sites	Miyazato P, Katsuya H, Fukuda A et al. 2016. Application of targeted enrichment to next-generation sequencing of retroviruses integrated into the host human genome. Sci Rep 6, 28324.
2016	Virus	Zika virus	Clinical samples	Pathogen evolution	Naccache SN, Thézé J, Sardi SI et al. 2016. Distinct Zika virus lineage in Salvador, Bahia, Brazil. Emerg Infect Dis 22, 1788-1792.
2016	Virus	Human cytomegalovirus	Clinical samples (blood, bile, biopsy)	Pathogen evolution	Lassalle F, Depledge DP, Reeves MB et al. 2016. Islands of linkage in an ocean of pervasive recombination reveals two-speed evolution of human cytomegalovirus genomes. Virus Evol 2, vew017.
2016	Virus	Hepatitis C	Clinical samples (plasma)	Resistance genotyping	Thomson E, Ip CLC, Badhan A et al. 2016. Comparison of next-generation sequencing technologies for comprehensive assessment of full-length hepatitis C viral genomes. J Clin Microbiol 54, 2470-84.
2016	Virus	Norovirus	Clinical samples (stool)	Recovery of pathogen genome from clinical samples	Brown JR, Roy S, Ruis C et al. 2016. Norovirus whole-genome sequencing by SureSelect target enrichment: a robust and sensitive method. J Clin Microbiol 54, 2530-7.
2017	Bacteria	Yersinia pestis	Archaeological samples	Pathogen evolution	Valtueña AA, Mittnik A, Key FM et al. 2017. The Stone Age plague and its persistence in Eurasia. Curr Biol 27, 3683-3691.e8.
2017	Bacteria	Bacteria antimicrobial resistance (AMR) and virulence	Environmental samples (animal feces and wastewater)	Characterising AMR genes and virluence genes	Noyes NR, Weinroth ME, Parker JK et al. 2017. Enrichment allows identification of diverse, rare elements in metagenomic resistome-virulome sequencing. Microbiome 5, 142.
2017	Virus	Human papilloma virus	Cell lines	Pathogen typing	Li T, Unger ER, Batra D et al. 2017. Universal human papillomavirus typing assay: whole-genome sequencing following target enrichment. J Clin Microbiol 55, 811–823.
2017	Virus	Respiratory viruses	Clinical sample	Pathogen identification	Dehority WN, Eickman MM, Schwalm KC et al. 2017. Complete genome sequence of a KI polyomavirus isolated from an otherwise healthy child with severe lower respiratory tract infection. J Med Virol 89, 926–930.
2017	Virus	Human cytomegalovirus	Clinical samples (archived)	Recovery of pathogen genome from clinical samples	Hage E, Wilkie GS, Linnenweber-Held S et al. 2017. Characterization of human cytomegalovirus genome diversity in immunocompromised hosts by whole-genome sequencing directly from clinical specimens. J Infect Dis 215, 1673-1683.
2017	Virus	Zika virus	Clinical samples (blood, serum or urine) and mosquitoes	Epidemiology	Grubaugh ND, Ladner JT, Kraemer MUG et al. 2017. Genomic epidemiology reveals multiple introductions of Zika virus into the United States. Nature 546, 401-405.
2017	Virus	Zika virus, chikungunya virus	Clinical samples (blood, urine, cerebrospinal fluid, and saliva)	Pathogen evolution and epidemiology	Metsky HC, Matranga CB, Wohl S et al. 2017. Zika virus evolution and spread in the Americas. Nature 546, 411–415.
2017	Virus	Norovirus	Clinical samples (stool)	Pathogen evolution	van Beek J, de Graaf M, Smits S et al. 2017. Whole-genome next-generation sequencing to study within-host evolution of norovirus (NoV) among immunocompromised patients with chronic NoV infection. J Infect Dis 216, 1513-1524.
2017	Virus	Varicella-Zoster virus	Cultured virus	Genome variation from cultured viruses versus clinical samples	Cohrs RJ, Lee KS, Beach A et al. 2017. Targeted genome sequencing reveals varicella-zoster virus open reading frame 12 deletion. J Virol 91, e01141-7.
2018	Bacteria	Mycobacterium leprae	Archaeological samples	Recovery of pathogen genome from archaeological samples	Schuenemann VJ, Avanzi C, Krause-Kyora B et al. 2018. Ancient genomes reveal a high diversity of Mycobacterium leprae in medieval Europe. PLoS Pathogens 14, e1006997.
2018	Bacteria	Salmonella enterica	Archaeological samples	Recovery of pathogen genome from archaeological samples	Vågene AJ, Herbig A, Campana MG et al. 2018. Salmonella enterica genomes from victims of a major sixteenth-century epidemic in Mexico. Nat Ecol Evol 2, 520-528.
2018	Bacteria	Yersinia pestis	Archaeological samples	Recovery of pathogen genome from archaeological samples	Namouchi A, Guellil M, Kersten O et al. 2018. Integrative approach using Yersinia pestis genomes to revisit the historical landscape of plague during the Medieval Period. Proc Natl Acad Sci 115, E11790-E11797.
2018	Bacteria	Treponema pallidum	Clinical samples (lesions)	Recovery of pathogen genome from clinical samples	Marks M, Fookes M, Wagner J et al. 2018. Diagnostics for yaws eradication: insights from direct next-generation sequencing of cutaneous strains of Treponema pallidum. Clin Infect Dis 66, 818-824.
2018	Bacteria	Bacteria antimicrobial resistance (AMR)	Clinical samples (stool), Environmental samples (swine feces)	Characterising AMR genes	Lanza VF, Baquero F, Martínez JL, Ramos-Ruíz R et al. 2018. In-depth resistome analysis by targeted metagenomics. Microbiome 6, 11.
2018	Bacteria	Bacteria	Clinical samples (whole blood), cultured blood samples	Detection of bacteria infections and AMR genes	Allicock OM, Guo C, Uhlemann A-C et al. 2018. BacCapSeq: a platform for diagnosis and characterization of bacterial infections. mBio 9, e2007-2018.
2018	Bacteria	Neisseria meningitidis	Clinical samples (whole blood, cerebrospinal fluid)	Recovery of pathogen genome from clinical samples	Clark SA, Doyle R, Lucidarme J et al. 2018. Targeted DNA enrichment and whole genome sequencing of Neisseria meningitidis directly from clinical specimens. Int J Med Microbiol 308, 256-262.
2018	Parasite	Plasmodium vivax	Cell lines	In vitro pathogen transcriptional response	Gural N, Mancio-Silva L, Miller AB et al. 2018. In vitro culture, drug sensitivity, and transcriptome of Plasmodium vivax hypnozoites. Cell Host Microbe 23, 395-406.e4.
2018	Parasite	Schistosome haematobium and S. masoni	Clinical samples (schistosome miracidia from stool and urine samples)	Recovery of pathogen genome from clinical samples; transcriptional response of pathogen in vivo	Le Clec'h W, Chevalier FD, McDew-White M et al. 2018. Whole genome amplification and exome sequencing of archived schistosome miracidia. Parasitology 145, 1739-1747.
2018	Virus	Viruses	Autopsy samples (brain)	Pathogen evolution	Chalkias S, Gorham JM, Mazaika E et al. 2018. ViroFind: A novel target-enrichment deep-sequencing platform reveals a complex JC virus population in the brain of PML patients. PLoS One 13, e0186945.
2018	Virus	HIV-1 and HIV-2	Clinical samples	Recovery of pathogen genome from clinical samples	Yamaguchi J, Olivo A, Laeyendecker O et al. 2018. Universal target capture of HIV sequences from NGS libraries. Front Microbiol 9, 2150.
2018	Virus	Respiratory viruses	Clinical samples (Nasopharyngeal and oropharyngeal swabs)	Detection of respiratory viruses	Cummings MJ, Tokarz R, Bakamutumaho B et al. 2019. Precision surveillance for viral respiratory pathogens: virome capture sequencing for the detection and genomic characterization of severe acute respiratory infection in Uganda. Clin Infect Dis 68, 1118-1125.
2018	Virus	Respiratory viruses	Clinical samples (Nasopharyngeal and oropharyngeal swabs, lung tissue)	Pathogen identification	O'Flaherty BM, Li Y, Tao Y et al. 2018. Comprehensive viral enrichment enables sensitive respiratory virus genomic identification and analysis by next generation sequencing. Genome Res 28, 869–77.
2018	Virus	Respiratory viruses	Clinical samples (respiratory swabs)	Pathogen identification	Yang Y, Walls SD, Gross SM et al. 2018. Targeted sequencing of respiratory viruses in clinical specimens for pathogen identification and genome-wide analysis. Methods Mol Biol 1838, 125–40.
2018	Virus	Zika virus	Clinical samples (serum and urine)	Epidemiology	Thézé J, Li T, du Plessis L et al. 2018. Genomic Epidemiology reconstructs the introduction and spread of Zika virus in Central America and Mexico. Cell Host Microbe 23, 855–864.e7
2018	Virus	Herpes simplex virus	Clinical samples (swabs) and cultured virus	Pathogen evolution	Greninger AL, Roychoudhury P, Xie H et al. 2018. Ultrasensitive capture of human herpes simplex virus genomes directly from clinical samples reveals extraordinarily limited evolution in cell culture. mSphere 3, e00283-18.
2018	Virus	Filoviruses	Cultured virus	Resistance genotyping	Luke T, Bennett RS, Gerhardt DM et al. 2018. Fully human immunoglobulin G from transchromosomic bovines treats nonhuman primates infected with Ebola virus Makona isolate. J Infect Dis 218, S636–S648.
2018	Virus	Viruses	Clinical samples (plasma)	Pathogen identification	Williams SH, Cordey S, Bhuva N et al. 2018. Investigation of the plasma virome from cases of unexplained febrile illness in Tanzania from 2013 to 2014: a comparative analysis between unbiased and VirCapSeq-VERT high-throughput sequencing approaches. mSphere 3, 00311-18
2019	Bacteria	Yersinia pestis	Archaeological samples	Pathogen evolution	Keller M, Spyrou MA, Scheib CL et al. 2019. Ancient Yersinia pestis genomes from across Western Europe reveal early diversification during the First Pandemic (541–750). Proc Natl Acad Sci 116, 12363-12372.
2019	Bacteria	Treponema pallidum	Clinical samples (CSF, swabs) propagated in rabbits	Epidemiology	Beale MA, Marks M, Sahi SK et al. 2019. Genomic epidemiology of syphilis reveals independent emergence of macrolide resistance across multiple circulating lineages. Nat Commun 10, 3255.
2019	Bacteria	Bacteria antimicrobial resistance (AMR)	Clinical samples (stool)	Characterising AMR genes	Guitor AK, Raphenya AR, Klunk J et al. 2019. Capturing the resistome: a targeted capture method to reveal antibiotic resistance determinants in metagenomes. Antimicrob Agents Chemother 64, e01324-19.
2019	Parasite	Schistosoma haematobium	Clinical samples (archived miracidia samples)	Recovery of pathogen genome from clinical samples	Platt RN, McDew-White M, Le Clec'h W et al. 2019. Ancient hybridization and adaptive introgression of an invadolysin gene in schistosome parasites. Mol Biol Evol 36, 2127-2142.
2019	Parasite	Schistosoma mansoni	Clinical samples (miracidia); Environmental samples (rat and snail)	Drug resistance in pathogen	Chevalier FD, Le Clec’h W, McDew-White M et al. 2019. Oxamniquine resistance alleles are widespread in Old World Schistosoma mansoni and predate drug deployment. PLoS Pathog 15, e1007881.
2019	Parasite	Leishmania donovani	Clinical samples, mock communities	Recovery of pathogen genome from clinical samples	Domagalska MA, Imamura H, Sanders M et al. 2019 Genomes of Leishmania parasites directly sequenced from patients with visceral leishmaniasis in the Indian subcontinent. PLoS Negl Trop Dis 13, e0007900.
2019	Virus	HIV-1	Cell lines	Viral integration sites	Iwase SC, Miyazato P, Katsuya H et al. 2019. HIV-1 DNA-capture-seq is a useful tool for the comprehensive characterization of HIV-1 provirus. Sci Rep 9, 12326.
2019	Virus	Human papilloma virus	Cell lines	Pathogen typing	Li T, Unger ER, Rajeevan M. 2019. Universal human papillomavirus typing by whole genome sequencing following target enrichment: evaluation of assay reproducibility and limit of detection. BMC Genomics 20, 231.
2019	Virus	Human cytomegalovirus	Clinical samples	Pathogen evolution	Suárez NM, Wilkie GS, Hage E et al. 2019. Human cytomegalovirus genomes sequenced directly from clinical material: variation, multiple-strain infection, recombination, and gene loss. J Infect Dis 220, 781–791.
2019	Virus	Epstein-Barr virus	Clinical samples (carcinomas/lymphomas, nasopharyngitis tissue, EBV-positive cell line)	Viral integration sites	Xu M, Zhang W-L, Zhu Q et al. 2019. Genome-wide profiling of Epstein-Barr virus integration by targeted sequencing in Epstein-Barr virus associated malignancies. Theranostics 9, 1115–1124.
2019	Virus	Influenza A	Clinical samples (nasopharyngeal aspirate)	Epidemiology	Roy S, Hartley J, Dunn H et al. 2019. Whole-genome sequencing provides data for stratifying infection prevention and control management of nosocomial Influenza A. Clin Infect Dis 69, 1649-1656.
2019	Virus	Viruses	Clinical samples (plasma), environmental samples (mosquitoes), mock samples	Recovery of pathogen genome from clinical samples	Metsky HC, Siddle KJ, Gladden-Young A et al. 2019. Capturing sequence diversity in metagenomes with comprehensive and scalable probe design. Nat Biotechnol 37, 160–168.
2019	Virus	Dengue virus 1-4, Zika virus, chikugunya virus	Clinical samples (urine), viral cultures	Recovery of pathogen genome from clinical samples	Kamaraj US, Tan JH, Ong XM et al. 2019. Application of a targeted-enrichment methodology for full-genome sequencing of dengue 1-4, chikungunya and Zika viruses directly from patient samples. PLoS Negl Trop Dis 13, e0007184
2019	Virus	Coronaviruses	Environmental samples (bat guano, rectal swabs, carcasses)	Biosurveillance	Lim XF, Lee CB, Pascoe SM et al. 2019. Detection and characterization of a novel bat-borne coronavirus in Singapore using multiple molecular approaches. J Gen Virol 100, 1363-1374.
2019	Virus	Human cytomegalovirus	Human samples (breast milk)	Pathogen genotyping	Suárez NM, Musonda KG, Escriva E et al. 2019. Multiple-strain infections of human cytomegalovirus with high genomic diversity are common in breast milk from human immunodeficiency virus–infected women in Zambia. J Infect Dis 220, 792–801.
2019	Virus	Respiratory viruses	Mock communities (bat guano, human serum)	Pathogen identification and biosurveillance	Paskey AC, Frey KG, Schroth G et al. 2019. Enrichment post-library preparation enhances the sensitivity of high-throughput sequencing-based detection and characterization of viruses from complex samples. BMC Genomics 20, 155.
2019	Virus	Viruses	Clinical samples (lymph node tissue)	Pathogen identification	Nabel CS, Sameroff S, Shilling D et al. 2019. Virome capture sequencing does not identify active viral infection in unicentric and idiopathic multicentric Castleman disease. PLoS ONE 14, e0218660.
2020	Bacteria	Salmonella enterica	Archaeological samples	Pathogen evolution	Key FM, Posth C, Esquivel-Gomez LR et al. 2020. Emergence of human-adapted Salmonella enterica is linked to the neolithization process. Nat Ecol Evol 4, 324-333.
2020	Bacteria	Bacteria 16S	Clinical samples (FFPE), mock communities	Community characterisation	Barrett SR, Hoffman NG, Rosenthal C et al. 2020. Sensitive identification of bacterial DNA in clinical specimens by broad-range 16S rRNA gene enrichment. J Clin Microbiol 58, e01605-20.
2020	Bacteria, Virus	Treponema pallidum, Hepatitis B	Archaeological samples	Pathogen evolution and epidemiology	Barquera R, Lamnidis TC, Lankapalli AK et al. 2020. Origin and health status of first-generation Africans from early colonial Mexico. Curr Biol 30, 2078–2091.e11
2020	Virus	HIV-1	Clinical samples (blood)	HIV inactivation	Colson P, Dhiver C, Tamalet C et al. 2020. Dramatic HIV DNA degradation associated with spontaneous HIV suppression and disease-free outcome in a young seropositive woman following her infection. Sci Rep 10, 2548.
2020	Virus	HIV-1	Clinical samples (blood)	Resistance, epidemiology	Bonsall D, Golubchik T, de Cesare M et al. 2020. A comprehensive genomics solution for HIV surveillance and clinical monitoring in low-income settings. J Clin Microbiol 58, e00382-20.
2020	Virus	Human cytomegalovirus	Clinical samples (blood)	Resistance genotyping and mutation	Suárez NM, Blyth E, Li K et al. 2020. Whole-genome approach to assessing human cytomegalovirus dynamics in transplant patients undergoing antiviral therapy. Front Cell Infect Microbiol 10, 267.
2020	Virus	SARS-CoV-2	Clinical samples (feces)	Within-host population genomics	Xu Y, Kang L, Shen Z et al. 2020. Dynamics of severe acute respiratory syndrome coronavirus 2 genome variants in the feces during convalescence. J Genet Genomics 47, 610–617.
2020	Virus	SARS-CoV-2	Clinical samples (mid-turbinate swabs)	Methods	Nasir JA, Kozak RA, Aftanas P et al. 2020. A comparison of whole genome sequencing of SARS-CoV-2 using amplicon-based sequencing, random hexamers, and bait capture. Viruses 12, 895.
2020	Virus	SARS-CoV-2	Clinical samples (nasal swabs)	Epidemiology	Bedford T, Logue JK, Han PD et al. 2020. Viral genome sequencing places White House COVID-19 outbreak into phylogenetic context. medRxiv, doi: https://doi.org/10.1101/2020.10.31.20223925
2020	Virus	SARS-CoV-2	Clinical samples (nasopharyngeal swabs)	Epidemiology	Maurano MT, Ramaswami S, Zappile P et al. 2020. Sequencing identifies multiple early introductions of SARS-CoV-2 to the New York City region. Genome Res 30, 1781-1788.
2020	Virus	SARS-CoV-2	Clinical samples (nasopharyngeal swabs)	Methods	Klempt P, Brož P, Kašný M et al. 2020. Performance of targeted library preparation solutions for SARS-CoV-2 whole genome analysis. Diagnostics 10, 469.
2020	Virus	SARS-CoV-2	Clinical samples (nasopharyngeal swabs)	Methods	Charre C, Ginevra C, Sabatier M et al. 2020. Evaluation of NGS-based approaches for SARS-CoV-2 whole genome characterisation. Virus Evol 6, veaa075.
2020	Virus	SARS-CoV-2	Clinical samples (nasopharyngeal swabs)	Recovery of pathogen genome from clinical samples	Wen S, Sun C, Zheng H et al. 2020. High-coverage SARS-CoV-2 genome sequences acquired by target capture sequencing. J Med Virol 92, 2221-2226.
2020	Virus	Coronaviruses	Clinical samples (oral swabs), Environmental samples (bat rectal swabs)	Biosurveillance	Li B, Si H-R, Zhu Y et al. 2020. Discovery of bat coronaviruses through surveillance and probe capture-based next-generation sequencing. mSphere 5, e00807-19.
2020	Virus	HIV-1	Clinical samples (plasma)	Pathogen taxonomy	Yamaguchi J, Vallari A, McArthur C et al. 2020. Brief report: complete genome sequence of CG-0018a-01 establishes HIV-1 Subtype L. J Acquir Immune Defic Syndr 83, 319–322.
2020	Virus	Viruses	Clinical samples (stool)	Pathogen identification	Jansen SA, Nijhuis W, Leavis HL et al. 2020. Broad virus detection and variant discovery in fecal samples of hematopoietic transplant recipients using targeted sequence capture metagenomics. Front Microbiol 11, 560179.
2020	Virus	SARS-CoV-2	Clinical samples (throat, nasal, rectal swabs, sputum)	Methods	Xiao M, Liu X, Ji J et al. 2020. Multiple approaches for massively parallel sequencing of SARS-CoV-2 genomes directly from clinical samples. Genome Med 12, 57.
2020	Virus	Coronaviruses	Environmental samples (bat head, body, oral and rectal swabs)	Biosurveillance	Paskey AC, Ng JHJ, Rice GK et al. 2020. Detection of recombinant Rousettus bat coronavirus GCCDC1 in lesser dawn bats (Eonycteris spelaea) in Singapore. Viruses 12, 539.
2020	Virus	Monkeypox virus	Environmental samples (chimpanzee feces, urine, fruit wedges, carcasses)	Biosurveillance	Patrono LV, Pléh K, Samuni L et al. 2020. Monkeypox virus emergence in wild chimpanzees reveals distinct clinical outcomes and viral diversity. Nat Microbiol 5, 955 – 965.
2020	Virus	SARS-CoV-2	Rhesus macaques	Resistance genotyping	Williamson BN, Feldmann F, Schwarz B et al. 2020. Clinical benefit of remdesivir in rhesus macaques infected with SARS-CoV-2. Nature 585, 273-276.
2020	Virus	Viruses	Clinical samples (nasopharyngeal)	Methods	Carbo EC, Sidorov IA, Zevenhoven-Dobbe JC et al. 2020. Coronavirus discovery by metagenomic sequencing: a tool for pandemic preparedness. J Clin Virol 131, 104594.
2020	Virus	SARS-CoV-2	Clinical samples (nasopharyngeal swabs, sputum, stool)	Methods	Chen C, Li J, Di L et al. 2020. MINERVA: a facile strategy for SARS-CoV-2 whole-genome deep sequencing of clinical samples. Mol Cell 80, 1123-1134.e4.
2020	Virus	Viruses	Autosy samples (bone)	Pathogen identification	Toppinen M, Pratas D, Väisänen E et al. 2020. The landscape of persistent human DNA viruses in femoral bone. Forensic Sci Int Genet 48, 102353.
2021	Bacteria	Treponema pallidum	Clincal samples (primary or secondary lesion swabs)	Recovery of pathogen genome from clinical samples	Lieberman NAP, Lin MJ, Xie H et al. 2021. Treponema pallidum genome sequencing from six continents reveals variability in vaccine candidate genes and dominance of Nichols clade strains in Madagascar. PLoS Negl Trop Dis 15, e0010063.
2021	Bacteria	Bacteria antimicrobial resistance (AMR)	Clinical samples (synovial and urine)	Characterising AMR genes	Ferreira I, Lepuschitz S, Beisken S et al. 2021. Culture-free detection of antibiotic resistance markers from native patient samples by hybridization capture sequencing. Microorganisms 9, 1672.
2021	Bacteria	Bacteria 16S	Environmental samples (rat feces), mock communities	Community characterisation	Beaudry MS, Wang J, Kieran TJ et al. 2021. Improved microbial community characterization of 16S rRNA via metagenome hybridization capture enrichment. Front Microbiol 12, 644662.
2021	Bacteria, Virus	Tick-borne pathogens	Clinical samples (blood), mouse, Environmental samples (ticks)	Pathogen identification and genotyping	Jain K, Tagliafierro T, Marques, A et al. 2021. Development of a capture sequencing assay for enhanced detection and genotyping of tick-borne pathogens. Sci Rep 11, 12384.
2021	Bacteria, Virus	Sepsis bacteria, coronaviruses	Mock communities	Pathogen identification	Dickson ZW, Hackenberger D, Kuch M et al. 2021. Probe design for simultaneous, targeted capture of diverse metagenomic targets. Cell Rep Methods 1, 100069.
2021	Parasite	Schistosoma mansoni	Laboratory maintained populations	Drug resistance in pathogen	Le Clec’h W, Chevalier FD, Mattos ACA et al. 2021. Genetic analysis of praziquantel response in schistosome parasites implicates a Transient Receptor Potential channel. Sci Transl Med 13, eabj9114.
2021	Virus	SARS-CoV-2	Clinical samples	Epidemiology	Müller NF, Wagner C, Frazar CD et al. 2021. Viral genomes reveal patterns of the SARS-CoV-2 outbreak in Washington State. Sci Transl Med 13, eabf0202.
2021	Virus	SARS-CoV-2	Clinical samples	Epidemiology	Hodcroft EB, Domman DB, Snyder DJ et al. 2021. Emergence in late 2020 of multiple lineages of SARS-CoV-2 Spike protein variants affecting amino acid position 677. medRxiv, doi: https://doi.org/10.1101/2021.02.12.21251658.
2021	Virus	Monkeypox virus	Clinical samples (blood, scabs, pus), MPXV isolates from mouse brains	Pathogen evolution and epidemiology	Berthet N, Descorps‑Declère S, Besombes C et al. 2021. Genomic history of human monkey pox infections in the Central African Republic between 2001 and 2018. Sci Rep 11, 13085.
2021	Virus	Viruses	Clinical samples (CSF, plasma, serum, urine)	Pathogen identification	Piantadosi A, Mukerji SS, Ye S et al. 2021. Enhanced virus detection and metagenomic sequencing in patients with meningitis and encephalitis. mBio 12, e01143-21.
2021	Virus	SARS-CoV-2	Clinical samples (nasal swabs)	Recovery of pathogen genome from clinical samples	Doddapaneni H, Cregeen SJ, Sucgang R et al. 2021. Oligonucleotide capture sequencing of the SARS-CoV-2 genome and subgenomic fragments from COVID-19 individuals. PLoS ONE 16, e0244468.
2021	Virus	SARS-CoV-2	Clinical samples (nasal swabs, throat swabs)	Epidemiology	Yadav PD, Gupta N, Nyayanit DA et al. 2021. Imported SARS-CoV-2 V501Y.V2 variant (B.1.351) detected in travelers from South Africa and Tanzania to India. Travel Med Infect Dis 41, 102023.
2021	Virus	SARS-CoV-2	Clinical samples (nasal swabs, throat swabs, sputum)	Within-host population genomics	Wang D, Wang Y, Sun W et al. 2021. Population bottlenecks and intra-host evolution during human-to-human transmission of SARS-CoV-2. Front Med 8, 585358.
2021	Virus	SARS-CoV-2	Clinical samples (nasopharyngeal swabs)	Epidemiology	Klempt P, Brzoň O, Kašný M et al. 2021. Distribution of SARS-CoV-2 lineages in the Czech Republic, analysis of data from the first year of the pandemic. Microorganisms 9, 1671.
2021	Virus	Respiratory viruses	Clinical samples (nasopharyngeal swabs)	Pathogen identification	Kim KW, Deveson IW, Pang CHI et al. 2021. Respiratory viral co-infections among SARS-CoV-2 cases confirmed by virome capture sequencing. Sci Rep 11, 3934.
2021	Virus	Respiratory viruses	Clinical samples (nasopharyngeal swabs)	Pathogen mutation and resistance	Nagy-Szakal D, Couto-Rodriguez M, Wells HL et al. 2021. Targeted Hybridization capture of SARS-CoV-2 and metagenomics enables genetic variant discovery and nasal microbiome insights. Microbiol Spectr 9, e0019721.
2021	Virus	SARS-CoV-2	Clinical samples (nasopharyngeal swabs)	Pathogen evolution	Orf GS, Forberg K, Meyer TV et al. 2021. SNP and phylogenetic characterization of low viral load SARS-CoV-2 specimens by target enrichment. Front Virol 1, 765974.
2021	Virus	SARS-CoV-2	Clinical samples (nasopharyngeal swabs)	Within-host population genomics	Lythgoe KA, Hall M, Ferretti L et al. 2021. SARS-CoV-2 within-host diversity and transmission. Science 372, eabg0821.
2021	Virus	SARS-CoV-2	Clinical samples (nasopharyngeal swabs, endotracheal aspirates)	Methods	Zhan SH, Alamouti SM, Daneshpajouh H et al. 2021. Target capture sequencing of SARS-CoV-2 genomes using the ONETest Coronaviruses Plus. Diagn Microbiol Infect Dis 101, 115508.
2021	Virus	SARS-CoV-2	Clinical samples (nasopharyngeal swabs, saliva)	Pathogen identification	Sahajpal NS, Mondal AK, Njau A et al. 2021. High-throughput next-generation sequencing respiratory viral panel: a Diagnostic and epidemiologic tool for SARS-CoV-2 and other viruses. Viruses 13, 2063.
2021	Virus	SARS-CoV-2	Clinical samples (nasopharyngeal swabs, throat swabs)	Epidemiology	Song S, Li C, Kang L et al. 2021. Genomic epidemiology of SARS-CoV-2 in Pakistan. Genomics Proteomics Bioinformatics 19, 727-740.
2021	Virus	SARS-CoV-2	Clinical samples (oropharyngeal swabs, nasopharyngeal swabs)	Epidemiology	Díez-Fuertes F, Iglesias-Caballero M, García-Pérez J et al. 2021. A founder effect led early SARS-CoV-2 transmission in Spain. J Virol 95, e01583-20.
2021	Virus	SARS-CoV-2	Clinical samples (oropharyngeal swabs, nasopharyngeal swabs)	Pathogen evolution	Zrelovs N, Ustinova M, Silamikelis I et al. 2021. First report on the Latvian SARS-CoV-2 isolate genetic diversity. Front Med 8, 626000
2021	Virus	Hepatitis C	Clinical samples (plasma)	Methods (iron oxide nanoparticles instead of streptavidin)	Damavandi F, Wang W, Shen W-Z et al. 2021. Enrichment of low abundance DNA/ RNA by oligonucleotide‑clicked iron oxide nanoparticles. Sci Rep 11, 13053.
2021	Virus	SARS-CoV-2	Clinical samples (respiratory swabs, anal swabs, feces)	Within-host population genomics	Wang Y, Wang D, Zhang L et al. 2021. Intra-host variation and evolutionary dynamics of SARS-CoV-2 populations in COVID-19 patients. Genome Med 13, 30.
2021	Virus	SARS-CoV-2	Clinical samples (saliva)	Methods	Speicher DJ, Nasir JA, Zhou P et al. 2021. Whole-genome sequencing of pathogens in saliva : A target-enrichment approach for SARS-CoV-2 . In: Adami GR (ed) The Oral Microbiome. Methods in Molecular Biology, vol 2327. Humana, New York, pp 119-137.
2021	Virus	SARS-CoV-2	Cultured virus	Methods	Rehn A, Braun P, Knüpfer M et al. 2021. Catching SARS-CoV-2 by sequence hybridization: a comparative analysis. mSystems 6, e0039221.
2021	Virus	Viruses	Environmental samples (sewage)	Biosurveillance	Martínez-Puchol S, Itarte M, Rusiñol M et al. 2021. Exploring the diversity of coronavirus in sewage during COVID-19 pandemic: Don't miss the forest for the trees. Sci Tot Environ 800, 149562.
2021	Virus	Coronaviruses	Environmental samples (pangolins)	Biosurveillance	Peng M-S, Li J-B, Cai Z-F et al. 2021. The high diversity of SARS-CoV-2-related coronaviruses in pangolins alerts potential ecological risks. Zool Res 42, 834-844.
2021	Virus	Epizoonotic and zoonotic viruses	Environmental samples, cell culture	Pathogen identification and biosurveillance	Wylezich C, Calvelage S, Schlottau K et al. 2021. Next-generation diagnostics: virus capture facilitates a sensitive viral diagnosis for epizootic and zoonotic pathogens including SARS-CoV-2. Microbiome 9, 51.
2021	Virus	SARS-CoV-2	Clinical samples (pharyngeal swabs, sputum, feces, blood)	Pathogen evolution	Zhang J, Ding N, Song Y et al. 2021. Phylogenomic tracing of asymptomatic transmission in a COVID-19 outbreak. Innovation 2, 100099.
2022	Bacteria	Yersinia pestis and Salmonella enterica	Archaeological samples	Recovery of pathogen genome from archaeological samples	Neumann GU, Skourtanioti E, Burri M et al. (2022) Ancient Yersinia pestis and Salmonella enterica genomes from Bronze Age Crete. Curr Biol 32, 3641-3649.e8.
2022	Bacteria	Bacillus anthracis and Mycoplasma amphoriforme	Clinical samples (nasopharyngeal swabs/aspirates), Environmental samples (animal carcasses)	Pathogen identification and genotyping	Dennis TPW, Mable BK, Brunelle B et al. Target-enrichment sequencing yields valuable genomic data for challenging-to-culture bacteria of public health importance. Microb Genom 8, mgen000836.
2022	Bacteria	Pseudomonas aeruginosa	Clinical samples (sputum)	Within-host population genomics	Hayden HS, Joshi S, Radey MC et al. 2022. Genome capture sequencing selectively enriches bacterial DNA and enables genome-wide measurement of intrastrain genetic diversity in human infections. mBio 13, e0142422.
2022	Bacteria	Bacteria antimicrobial resistance (AMR)	Clinical samples (stool)	Characterising AMR genes	Guitor AK, Yousuf EI, Raphenya AR et al. (2022). Capturing the antibiotic resistome of preterm infants reveals new benefits of probiotic supplementation. Microbiome 10, 136.
2022	Bacteria	Bacteria antimicrobial resistance (AMR)	Clinical samples (stool), Environmental samples (cow feces, soil)	Characterising AMR genes	Slizovskiy IB, Oliva M, Settle JK et al. 2022. Target-enriched long-read sequencing (TELSeq) contextualizes antimicrobial resistance genes in metagenomes. Microbiome 10, 185.
2022	Bacteria, Virus	Tick-borne pathogens	Clinical samples (blood)	Pathogen identification	Sanchez-Vicente S, Jain K, Tagliafierro T et al. 2022. Capture sequencing enables sensitive detection of tick-borne agents in human blood. Front Microbiol 13, 837621.
2022	Fungi	Candida glabrata	Mice	Transcriptional response of pathogen in vivo	Schrevens S, Durandau E, Tran VDT et al. 2022. Using in vivo transcriptomics and RNA enrichment to identify genes involved in virulence of Candida glabrata. Virulence 13, 1285-1303.
2022	Virus	SARS-CoV-2	Clinical samples	Epidemiology	Bolze A, Luo S, White S et al. 2022. SARS-CoV-2 variant Delta rapidly displaced variant Alpha in the United States and led to higher viral loads. Cell Rep Methods 3, 100564.
2022	Virus	SARS-CoV-2	Clinical samples	Epidemiology	Hammerling MJ, Kang SC, Ward W et al. 2022. Development and scaling of a sequencing pipeline for genomic surveillance of SARS-CoV-2 in New York City. medRxiv, doi: https://doi.org/10.1101/2022.05.25.22273991
2022	Virus	SARS-CoV-2	Clinical samples	Pathogen evolution	Bolze A, Balser T, White S et al. 2022. Evidence for SARS-CoV-2 Delta and Omicron co-infections and recombination. Med 3, 848-859.e4.
2022	Virus	SARS-CoV-2	Clinical samples (nasal/nasopharyngeal swabs); Environmental samples (sewage)	Biosurveillance	Li L, Uppal T, Hartley PD et al. 2022. Detecting SARS-CoV-2 variants in wastewater and their correlation with circulating variants in the communities. Sci Rep 12, 16141.
2022	Virus	SARS-CoV-2	Clinical samples (nasopharyngeal swabs)	Epidemiology	Ao Y, Li J, Wei Z et al. 2022. Clinical and virological characteristics of SARS-CoV-2 Omicron BA.2.2 variant outbreaks during April to May, 2022, Shanghai, China. J Infect 85, p573-607.
2022	Virus	SARS-CoV-2	Clinical samples (Nasopharyngeal swabs)	Methods	Gerber Z, Daviaud C, Delafoy D et al 2022.. A comparison of high-throughput SARS-CoV-2 sequencing methods from nasopharyngeal samples. Sci Rep 12, 12561.
2022	Virus	SARS-CoV-2	Clinical samples (nasopharyngeal swabs)	Methods	Afiahayati, Bernard S, Gunadi et al. 2022. A comparison of bioinformatics pipelines for enrichment Illumina next generation sequencing systems in detecting SARS-CoV-2 virus strains. Genes 13, 1330.
2022	Virus	SARS-CoV-2	Clinical samples (nasopharyngeal swabs)	Methods	Nazario-Toole AE, Xia H, Gibbons TF. 2022. Whole-genome sequencing of SARS-CoV-2: using phylogeny and structural modeling to contextualize local viral evolution. Mil Med 187, e0130-e137.
2022	Virus	SARS-CoV-2	Clinical samples (nasopharyngeal swabs)	Methods	Pipoli da Fonseca J, Kornobis E, Turc E et al. 2022. Capturing SARS-CoV-2 from patient samples with low viral abundance: a comparative analysis. Sci Rep 12, 19274.
2022	Virus	Viruses	Clinical samples (nasopharyngeal swabs, urine, tissue, bronchoalveolar lavage and blood)	Methods	Pogka V, Papadopoulou G, Valiakou V et al. 2022. Targeted virome sequencing enhances unbiased detection and genome assembly of known and emerging viruses—the example of SARS-CoV-2. Viruses 14, 1272.
2022	Virus	SARS-CoV-2	Clinical samples (tracheal aspirates, nasopharyngeal/throat swabs)	Methods	Carbo EC, Mourik K, Boers SA et al. 2022. A comparison of five Illumina, Ion Torrent, and Nanopore Sequencing technology-based approaches for whole genome sequencing of SARS-CoV-2. SSRN, doi: https://doi.org/10.2139/ssrn.4264151
2022	Virus	SARS-CoV-2	Clinical samples (upper respiratory tract)	Methods	von Sydow AK, Lindqvist CM, Naveed A et al. 2022. Comparison of SARS-CoV-2 whole genome sequencing using tiled amplicon enrichment and bait hybridization. Res Sq, doi: https://doi.org/10.21203/rs.3.rs-2141250/v1
2022	Virus	SARS-CoV-2	Cultured virus	Methods	Bradley CC, Gordon AJE, Wang C et al. 2022. RNA polymerase inaccuracy underlies SARS-CoV-2 variants and vaccine heterogeneity. Res Sq, doi: https://doi.org/10.21203/rs.3.rs-1690086/v1
2022	Virus	Respiratory viruses	Environmental samples (hospital air)	Biosurveillance	Habibi N, Uddin S, Behbehani M et al. 2022. SARS-CoV-2 in hospital air as revealed by comprehensive respiratory viral panel sequencing. Infect Prev Pract 4, 100199.
2022	Virus	Bat coronaviruses	Environmental samples (bat rectal and oral swabs)	Biosurveillance	Kuchinski KS, Loos KD, Suchan DM et al. 2022. Targeted genomic sequencing with probe capture for discovery and surveillance of coronaviruses in bats. eLife 11, e79777.
2022	Virus	Coronaviruses	Environmental samples (oral and rectal swabs)	Biosurveillance	Kuchinski KS, Loos KD, Suchan DM et al. 2022. Targeted genomic sequencing with probe capture for discovery and surveillance of coronaviruses in bats. eLife 11, e79777.
2022	Virus	Viruses	Clinical samples (FFPE)	Pathogen identification	Mielonen OI, Pratas D, Hedman K et al. 2022. Detection of low-copy human virus DNA upon prolonged formalin fixation. Viruses 14, 133.
2022	Virus	Viruses	Clinical samples (CSF)	Pathogen identification	McGill F, Tokarz R, Thomson EC et al. 2022. Viral capture sequencing detects unexpected viruses in the cerebrospinal fluid of adults with meningitis. J Infect 84, 499–510.
2023	Fungi	Candida spp.	Spiked clinical samples (vaginal swabs)	Transcriptional response of pathogen in vivo	Hovhannisyan H, Rodríguez A, Saus E et al. 2023. Multiplexed target enrichment of coding and non-coding transcriptomes enables studying Candida spp. infections from human derived samples. Front Cell Infect Microbiol 13, 1093178.
2023	Virus	Hepatitis B	Archaeological samples	Pathogen strain identification	Begg TJA, Schmidt A, Kocher A et al. 2023. Genomic analyses of hair from Ludwig van Beethoven. Curr Biol 33, 1–17.
2023	Virus	Respiratory viruses	Autopsy samples (FFPE)	Identification of viral reservoirs	Normandin E, Rudy M, Barkas N et al. 2023. High-depth sequencing characterization of viral dynamics across tissues in fatal COVID-19 reveals compartmentalized infection. Nat Commun 14, 574.
2023	Virus	Monkeypox virus	Clinical samples (lesion swabs)	Pathogen evolution and epidemiology	Roychoudhury P, Sereewit J, Xie H et al. 2023. Genomic analysis of early monkeypox virus outbreak strains, Washington, USA. Emerg Infect Dis 29, 644–646.
2023	Virus	SARS-CoV-2	Clinical samples (nasopharyngeal swabs)	Methods	Gladkikh A, Klyuchnikova E, Pavlova P et al. 2023. Comparative analysis of library preparation approaches for SARS-CoV-2 genome sequencing on the Illumina MiSeq platform. Int J Mol Sci 24, 2374.
2023	Virus	SARS-CoV-2	Clinical samples (nasopharyngeal swabs)	Methods	Nicot F, Trémeaux P, Latour J et al. 2023. Whole-genome sequencing of SARS-CoV-2: Comparison of target capture and amplicon single molecule real-time sequencing protocols. J Med Virol 95, e28123.
2023	Virus	Viruses	Clinical samples (CSF)	Pathogen identification	Boruah AP, Kroopnick A, Thakkar R et al. 2023. Application of VirCapSeq-VERT and BacCapSeq in the diagnosis of presumed and definitive neuroinfectious diseases. J Neurovirol 29, 678–691.
2023	Virus	SARS-CoV-2	Clinical samples (FFPE)	Spatial transcriptomics	Sounart H, Lázár E, Masarapu Y et al. 2023. ual spatially resolved transcriptomics for human host–pathogen colocalization studies in FFPE tissue sections. Genome Biol 24, 237.
2024	Virus	Viruses	Clinical samples (anterior nasal swabs, plasma)	Pathogen identification	Kappor V, Briese T, Ranjan A et al. 2024. alidation of the VirCapSeq-VERT system for differential diagnosis, detection, and surveillance of viral infections. J Clin Microbiol 62, e00612-23.
2024	Virus	Viruses	Clinical samples (CSF)	Pathogen identification	Launes C, Camacho J, Pons-Espinal M et al. 2024. Hybrid capture shotgun sequencing detected unexpected viruses in the cerebrospinal fluid of children with acute meningitis and encephalitis. Eur J Clin Microbiol Infect Dis, doi:10.1007/s10096-024-04795-x.

## Sheet: TableS2
Table S2. List of commercial kits for hybrid capture target enrichment of human pathogens B: Bacteria; F: Fungi; V: Viruses; P: Parasites; AMR: Antimicrobial resistance genes
Product	Target(s)	Manufacturer
myBaits Expert 16S-Hyb	Bacteria: B	Arbour Biosciences
SureSelect CD Pan Human Coronavirus Panel	Coronaviruses: V	Agilent
Pan-Coronavirus Panel	Coronaviruses: V	Illumina
MyGenostics Virus Genome Capture System	HBV, HPV, EBV: V	MyGenostics
Respiratory Pathogen ID/AMR	Respiratory pathogens: B,F,V,AMR	Illumina
Respiratory Virus Research Panel	Respiratory viruses: V	Twist Bioscience
Respiratory Virus Oligo Panel	Respiratory viruses: V	Illumina
Comprehensive Respiratory Virus Panel	Respiratory viruses: V	Celemics
KAPA HyperCap SARS-CoV-2 panel	SARS-CoV-2: V	Roche
xGen SARS-CoV-2 Hyb Panel	SARS-CoV-2: V	IDT
myBaits Expert Virus – SARS-CoV-2	SARS-CoV-2: V	Arbour Biosciences
Illumina COVIDSeq Test	SARS-CoV-2: V	Illumina
TargetSeq One nCov Kit	SARS-CoV-2: V	iGeneTech
SARS-CoV-2 enrichment kit	SARS-CoV-2: V	PacBio
xGen SARS-CoV-2 Hyb Panel	SARS-CoV-2: V	IDT
Urinary Pathogen ID/AMR Panel (UPIP)	Uropathogens and STIs: B,F,V,P,AMR	Illumina
Comprehensive Viral Research Panel	Viruses: V	Twist Bioscience
Viral Surveillance Panel	Viruses: V	Illumina
Twist Pan Viral Panel	Viruses: V	Twist Bioscience
